# Supplementary material for: Effects of Microbeam Irradiation on Rodent Esophageal Smooth Muscle Contraction
Source: Cells. 2022 Dec 31;12(1):176. doi: 10.3390/cells12010176 (PMC9818134; doi:10.3390/cells12010176)
Supplement: Supplementary file 1 [file cells-12-00176-s001.zip]

Archive with 1 entries (1 files):
- cells-2069453-supplementary.pdf
